# Supplementary material for: Serum N-Glycosylation RPLC-FD-MS Assay to Assess Colorectal Cancer Surgical Interventions
Source: Biomolecules. 2023 May 27;13(6):896. doi: 10.3390/biom13060896 (PMC10295937; doi:10.3390/biom13060896)
Supplement: Supplementary file 1 [file biomolecules-13-00896-s001.zip]

Archive with 2 entries (2 files):
- 02_CRC_SI_mm1_09May23.pdf
- 03_CRC_SI_mm2_09May23.xlsx
